# Supplementary material for: Steering carbon dioxide reduction toward C–C coupling using copper electrodes modified with porous molecular films
Source: Nat Commun. 2023 Feb 15;14:844. doi: 10.1038/s41467-023-36530-z (PMC9932156; doi:10.1038/s41467-023-36530-z)
Supplement: Supplementary file 2 — Source Data [file 41467_2023_36530_MOESM2_ESM.xlsx]

## Sheet: Figure 1b
Figure 1b
Profile	Thickness
0	0.06573
0.07826	0.06978
0.15653	0.07315
0.23479	0.0741
0.31305	0.07385
0.39131	0.07475
0.46958	0.07186
0.54784	0.07171
0.6261	0.07693
0.70437	0.08022
0.78263	0.07838
0.86089	0.07651
0.93916	0.07488
1.01742	0.06815
1.09568	0.05606
1.17394	0.04761
1.25221	0.04354
1.33047	0.03931
1.40873	0.03612
1.487	0.03314
1.56526	0.03598
1.64352	0.04368
1.72178	0.04866
1.80005	0.05085
1.87831	0.05643
1.95657	0.06057
2.03484	0.06436
2.1131	0.07021
2.19136	0.07562
2.26963	0.07467
2.34789	0.06704
2.42615	0.05568
2.50441	0.04031
2.58268	0.03252
2.66094	0.03367
2.7392	0.03324
2.81747	0.03739
2.89573	0.04463
2.97399	0.05198
3.05225	0.06058
3.13052	0.06781
3.20878	0.06982
3.28704	0.07105
3.36531	0.07221
3.44357	0.07428
3.52183	0.07534
3.6001	0.07379
3.67836	0.0715
3.75662	0.06848
3.83488	0.06931
3.91315	0.06804
3.99141	0.0617
4.06967	0.0593
4.14794	0.06154
4.2262	0.06615
4.30446	0.07255
4.38272	0.08015
4.46099	0.08886
4.53925	0.09542
4.61751	0.09858
4.69578	0.10096
4.77404	0.10238
4.8523	0.10026
4.93057	0.10077
5.00883	0.1015
5.08709	0.09901
5.16535	0.10038
5.24362	0.10181
5.32188	0.09911
5.40014	0.09098
5.47841	0.0818
5.55667	0.07176
5.63493	0.06157
5.71319	0.05299
5.79146	0.04862
5.86972	0.05172
5.94798	0.0548
6.02625	0.06284
6.10451	0.0696
6.18277	0.0792
6.26104	0.08642
6.3393	0.09001
6.41756	0.09148
6.49582	0.09463
6.57409	0.09928
6.65235	0.10218
6.73061	0.10286
6.80888	0.1053
6.88714	0.10598
6.9654	0.10567
7.04367	0.10483
7.12193	0.10141
7.20019	0.09737
7.27845	0.08698
7.35672	0.07256
7.43498	0.06111
7.51324	0.05545
7.59151	0.05336
7.66977	0.04526
7.74803	0.03997
7.82629	0.03763
7.90456	0.0432
7.98282	0.05187
8.06108	0.05889
8.13935	0.06198
8.21761	0.06452
8.29587	0.07151
8.37414	0.07972
8.4524	0.08474
8.53066	0.08367
8.60892	0.07918
8.68719	0.08161
8.76545	0.08873
8.84371	0.09701
8.92198	0.10174
9.00024	0.10292
9.0785	0.10007
9.15676	0.09772
9.23503	0.09715
9.31329	0.09598
9.39155	0.0962
9.46982	0.08971
9.54808	0.08065
9.62634	0.07686
9.70461	0.07819
9.78287	0.08361
9.86113	0.09317
9.93939	0.0988
10.0177	0.09801
10.0959	0.09912
10.1742	0.10194
10.2524	0.09916
10.3307	0.09248
10.409	0.09238
10.4872	0.09055
10.5655	0.0847
10.6438	0.08268
10.722	0.0726
10.8003	0.06483
10.8786	0.06352
10.9568	0.05908
11.0351	0.05206
11.1133	0.03659
11.1916	0.02144
11.2699	0.01807
11.3481	0.01746
11.4264	0.01702
11.5046	0.01762
11.5829	0.01689
11.6612	0.01615
11.7394	0.01682
11.8177	0.01547
11.896	0.01576
11.9742	0.01663
12.0525	0.01581
12.1308	0.0152
12.209	0.01607
12.2873	0.01579
12.3656	0.01449
12.4438	0.01442
12.5221	0.01513
12.6003	0.01465
12.6786	0.01374
12.7569	0.01426
12.8351	0.01547
12.9134	0.01436
12.9916	0.0141
13.0699	0.01408
13.1482	0.01288
13.2264	0.01405
13.3047	0.0139
13.383	0.01256
13.4612	0.01344
13.5395	0.01278
13.6177	0.01322
13.696	0.01337
13.7743	0.01354
13.8525	0.01305
13.9308	0.01305
14.0091	0.01258
14.0873	0.01291
14.1656	0.0128
14.2439	0.01344
14.3221	0.01303
14.4004	0.0131
14.4787	0.01291
14.5569	0.01307
14.6352	0.0136
14.7134	0.01396
14.7917	0.01258
14.87	0.0122
14.9482	0.01219
15.0265	0.0147
15.1047	0.01485
15.183	0.01421
15.2613	0.01396
15.3395	0.01361
15.4178	0.01379
15.4961	0.01402
15.5743	0.01391
15.6526	0.01401
15.7309	0.0139
15.8091	0.01354
15.8874	0.01268
15.9656	0.01361
16.0439	0.01409
16.1222	0.01342
16.2004	0.01298
16.2787	0.01381
16.357	0.01325
16.4352	0.01346
16.5135	0.01246
16.5917	0.01331
16.67	0.01417
16.7483	0.0133
16.8265	0.01345
16.9048	0.01353
16.9831	0.01348
17.0613	0.01436
17.1396	0.01458
17.2178	0.0139
17.2961	0.0156
17.3744	0.01913
17.4526	0.0188
17.5309	0.01511
17.6092	0.01522
17.6874	0.01487
17.7657	0.01444
17.8439	0.01456
17.9222	0.01565
18.0005	0.01728
18.0787	0.01662
18.157	0.01504
18.2353	0.01635
18.3135	0.01769
18.3918	0.01774
18.4701	0.0158
18.5483	0.0151
18.6266	0.0145
18.7048	0.01411
18.7831	0.01328
18.8614	0.01324
18.9396	0.01412
19.0179	0.01447
19.0962	0.01488
19.1744	0.0146
19.2527	0.01393
19.331	0.01317
19.4092	0.01254
19.4875	0.01255
19.5657	0.01321
19.644	0.013
19.7223	0.01338
19.8005	0.01447
19.8788	0.01409

## Sheet: Figure 1c
Figure1c
Profile	Thickness
0	0.11095
0.07825	0.13029
0.15649	0.14751
0.23474	0.16598
0.31298	0.18863
0.39123	0.21116
0.46948	0.23845
0.54772	0.25727
0.62597	0.26695
0.70422	0.27133
0.78246	0.26783
0.86071	0.25106
0.93895	0.21373
1.0172	0.18379
1.09545	0.16711
1.17369	0.16367
1.25194	0.16191
1.33018	0.17899
1.40843	0.2043
1.48668	0.23232
1.56492	0.25326
1.64317	0.26595
1.72142	0.27078
1.79966	0.27364
1.87791	0.28015
1.95615	0.28642
2.0344	0.29034
2.11265	0.28219
2.19089	0.25989
2.26914	0.2352
2.34738	0.21749
2.42563	0.19913
2.50388	0.17608
2.58212	0.1523
2.66037	0.13989
2.73862	0.1341
2.81686	0.12779
2.89511	0.13157
2.97335	0.13722
3.0516	0.1394
3.12985	0.1417
3.20809	0.14958
3.28634	0.16409
3.36458	0.17245
3.44283	0.18417
3.52108	0.1775
3.59932	0.15651
3.67757	0.13112
3.75582	0.11438
3.83406	0.10549
3.91231	0.08599
3.99055	0.07886
4.0688	0.07587
4.14705	0.08081
4.22529	0.09023
4.30354	0.09546
4.38178	0.09248
4.46003	0.09038
4.53828	0.08474
4.61652	0.09479
4.69477	0.12412
4.77301	0.16125
4.85126	0.18351
4.92951	0.18766
5.00775	0.19394
5.086	0.2131
5.16425	0.24752
5.24249	0.27856
5.32074	0.28668
5.39898	0.29031
5.47723	0.28667
5.55548	0.27805
5.63372	0.27304
5.71197	0.27086
5.79021	0.27586
5.86846	0.29348
5.94671	0.29893
6.02495	0.29843
6.1032	0.29124
6.18145	0.27644
6.25969	0.27254
6.33794	0.27415
6.41618	0.27797
6.49443	0.28113
6.57268	0.28569
6.65092	0.29618
6.72917	0.30569
6.80741	0.29933
6.88566	0.27364
6.96391	0.24974
7.04215	0.22772
7.1204	0.19086
7.19865	0.16787
7.27689	0.13646
7.35514	0.12892
7.43338	0.1488
7.51163	0.17038
7.58988	0.1885
7.66812	0.2071
7.74637	0.2249
7.82461	0.23507
7.90286	0.24738
7.98111	0.26944
8.05935	0.26934
8.1376	0.27062
8.21585	0.27287
8.29409	0.27521
8.37234	0.26762
8.45058	0.24284
8.52883	0.22635
8.60708	0.2244
8.68532	0.23108
8.76357	0.23091
8.84181	0.22421
8.92006	0.22061
8.99831	0.22365
9.07655	0.23518
9.1548	0.23498
9.23305	0.21985
9.31129	0.21716
9.38954	0.23699
9.46778	0.26093
9.54603	0.26878
9.62428	0.27216
9.70252	0.27738
9.78077	0.28792
9.85901	0.28998
9.93726	0.28594
10.0155	0.28533
10.0938	0.2798
10.172	0.26537
10.2502	0.25086
10.3285	0.23895
10.4067	0.23136
10.485	0.20136
10.5632	0.1994
10.6415	0.20937
10.7197	0.19277
10.798	0.18623
10.8762	0.18311
10.9545	0.17616
11.0327	0.16827
11.111	0.16155
11.1892	0.15715
11.2675	0.14312
11.3457	0.11278
11.4239	0.10416
11.5022	0.08857
11.5804	0.04805
11.6587	0.00193
11.7369	-0.00481
11.8152	-0.00523
11.8934	-0.00792
11.9717	-0.00366
12.0499	-0.00444
12.1281	-0.00297
12.2064	-0.007
12.2846	-0.00644
12.3629	-0.00313
12.4411	-0.00696
12.5194	-0.0073
12.5976	-0.00939
12.6759	-0.00991
12.7541	-0.00805
12.8324	-0.00939
12.9106	-0.01045
12.9889	-0.01012
13.0671	-0.00878
13.1454	-0.01054
13.2236	-0.01002
13.3018	-0.00992
13.3801	-0.00446
13.4583	-0.00111
13.5366	-0.01011
13.6148	-0.01107
13.6931	-0.00906
13.7713	-0.00969
13.8496	-0.00933
13.9278	-0.00994
14.0061	-0.01026
14.0843	-0.00733
14.1625	-0.01112
14.2408	-0.01186
14.3191	-0.0106
14.3973	-0.00982
14.4755	-0.00873
14.5538	-0.00969
14.632	-0.0093
14.7103	-0.0076
14.7885	-0.00827
14.8668	-0.0077
14.945	-0.00803
15.0233	-0.00471
15.1015	-0.00753
15.1798	-0.00781
15.258	-0.00824
15.3362	-0.00789
15.4145	-0.00684
15.4927	-0.00575
15.571	-0.00664
15.6492	-0.00616
15.7275	-0.00502
15.8057	-0.00481
15.884	-0.00458
15.9622	-0.00356
16.0405	-0.00366
16.1187	-0.00298
16.197	-0.00295
16.2752	-0.00241
16.3534	-0.00166
16.4317	-0.000986169
16.5099	-0.00127
16.5882	-0.000672927
16.6664	-0.000732816
16.7447	-0.000623435
16.8229	-0.000133462
16.9012	0.00115
16.9794	0.00283
17.0577	0.00277
17.1359	0.000955825
17.2142	0.00142
17.2924	0.00182
17.3706	0.00224
17.4489	0.00306
17.5271	0.00511
17.6054	0.00574
17.6836	0.0059
17.7619	0.00313
17.8401	0.00378
17.9184	0.00331
17.9966	0.00422
18.0749	0.00443
18.1531	0.00379
18.2313	0.00437
18.3096	0.0051
18.3878	0.00514
18.4661	0.00497
18.5443	0.00498
18.6226	0.00574
18.7008	0.00524
18.7791	0.00612
18.8573	0.00667
18.9356	0.00643
19.0138	0.00532
19.0921	0.00563
19.1703	0.00516
19.2486	0.00532
19.3268	0.00501
19.405	0.00494
19.4833	0.00545
19.5615	0.00572
19.6398	0.00495
19.718	0.00427
19.7963	0.00366
19.8745	0.00396

## Sheet: Figure 1d
Figure1d
Profile	Thickness
0	0.30319
0.07803	0.2745
0.15605	0.22453
0.23408	0.17092
0.3121	0.14872
0.39013	0.14976
0.46816	0.15093
0.54618	0.14746
0.62421	0.15426
0.70223	0.17289
0.78026	0.20639
0.85829	0.2519
0.93631	0.29719
1.01434	0.33794
1.09236	0.37255
1.17039	0.40277
1.24842	0.42608
1.32644	0.44537
1.40447	0.44739
1.48249	0.44564
1.56052	0.4427
1.63855	0.43488
1.71657	0.41497
1.7946	0.40743
1.87263	0.45076
1.95065	0.50927
2.02868	0.53899
2.1067	0.54565
2.18473	0.55274
2.26276	0.55622
2.34078	0.55478
2.41881	0.55511
2.49683	0.55857
2.57486	0.56028
2.65289	0.54888
2.73091	0.53714
2.80894	0.52233
2.88696	0.50425
2.96499	0.47838
3.04302	0.44547
3.12104	0.42622
3.19907	0.41865
3.27709	0.42947
3.35512	0.44444
3.43315	0.44474
3.51117	0.42294
3.5892	0.3809
3.66722	0.33502
3.74525	0.33554
3.82328	0.36733
3.9013	0.38716
3.97933	0.37582
4.05735	0.33769
4.13538	0.28709
4.21341	0.24506
4.29143	0.21371
4.36946	0.18916
4.44748	0.17112
4.52551	0.17159
4.60354	0.21398
4.68156	0.25313
4.75959	0.26204
4.83761	0.26114
4.91564	0.25932
4.99367	0.25286
5.07169	0.24337
5.14972	0.23863
5.22774	0.23369
5.30577	0.22386
5.3838	0.21053
5.46182	0.21742
5.53985	0.24327
5.61788	0.26077
5.6959	0.27077
5.77393	0.28811
5.85195	0.32715
5.92998	0.37185
6.00801	0.41148
6.08603	0.45816
6.16406	0.50238
6.24208	0.52289
6.32011	0.51417
6.39814	0.48515
6.47616	0.44602
6.55419	0.40959
6.63221	0.36977
6.71024	0.32121
6.78827	0.26679
6.86629	0.22249
6.94432	0.19629
7.02234	0.1795
7.10037	0.18691
7.1784	0.19791
7.25642	0.20098
7.33445	0.19772
7.41247	0.18918
7.4905	0.17549
7.56853	0.1548
7.64655	0.13699
7.72458	0.12553
7.8026	0.11785
7.88063	0.12924
7.95866	0.18159
8.03668	0.24023
8.11471	0.27937
8.19273	0.30368
8.27076	0.31327
8.34879	0.31545
8.42681	0.31442
8.50484	0.30913
8.58286	0.29504
8.66089	0.27907
8.73892	0.28426
8.81694	0.29957
8.89497	0.30779
8.97299	0.29717
9.05102	0.26692
9.12905	0.23956
9.20707	0.22282
9.2851	0.20518
9.36313	0.18465
9.44115	0.1667
9.51918	0.15502
9.5972	0.17781
9.67523	0.21715
9.75326	0.24296
9.83128	0.25456
9.90931	0.26023
9.98733	0.26268
10.0654	0.2569
10.1434	0.2508
10.2214	0.24538
10.2994	0.23415
10.3775	0.22109
10.4555	0.20753
10.5335	0.20236
10.6115	0.22249
10.6896	0.24513
10.7676	0.26066
10.8456	0.273
10.9237	0.29592
11.0017	0.32766
11.0797	0.34788
11.1577	0.36096
11.2357	0.36948
11.3138	0.37128
11.3918	0.36764
11.4698	0.35132
11.5479	0.32573
11.6259	0.29546
11.7039	0.26535
11.7819	0.24528
11.86	0.22502
11.938	0.19612
12.016	0.15798
12.094	0.13482
12.1721	0.11757
12.2501	0.08086
12.3281	0.03693
12.4061	0.01288
12.4842	0.00793
12.5622	0.00672
12.6402	0.0038
12.7182	0.00161
12.7963	0.000620059
12.8743	-0.000262684
12.9523	-0.00135
13.0304	-0.00253
13.1084	-0.00257
13.1864	0.000964698
13.2644	0.00479
13.3424	0.00551
13.4205	0.00492
13.4985	0.00406
13.5765	0.00389
13.6546	0.00525
13.7326	0.00783
13.8106	0.00889
13.8886	0.00765
13.9667	0.00601
14.0447	0.00475
14.1227	0.00348
14.2007	0.00271
14.2788	0.00221
14.3568	0.00125
14.4348	0.000181374
14.5128	0.000525639
14.5909	0.00295
14.6689	0.00534
14.7469	0.00648
14.8249	0.00706
14.903	0.00706
14.981	0.00605
15.059	0.00443
15.1371	0.00283
15.2151	0.0026
15.2931	0.00363
15.3711	0.0049
15.4492	0.0054
15.5272	0.00688
15.6052	0.00836
15.6832	0.00857
15.7613	0.00785
15.8393	0.00634
15.9173	0.005
15.9953	0.00473
16.0734	0.00538
16.1514	0.00622
16.2294	0.00714
16.3074	0.00746
16.3855	0.0075
16.4635	0.00794
16.5415	0.00873
16.6196	0.00904
16.6976	0.00906
16.7756	0.00901
16.8536	0.00974
16.9317	0.00968
17.0097	0.00946
17.0877	0.01011
17.1657	0.01052
17.2438	0.01031
17.3218	0.01086
17.3998	0.01175
17.4778	0.01197
17.5559	0.01202
17.6339	0.01246
17.7119	0.01278
17.7899	0.01337
17.868	0.01413
17.946	0.01431
18.024	0.01416
18.102	0.01391
18.1801	0.01404
18.2581	0.01412
18.3361	0.01382
18.4141	0.01314
18.4922	0.01248
18.5702	0.01144
18.6482	0.01015
18.7263	0.00881
18.8043	0.00752
18.8823	0.00649
18.9603	0.00542
19.0384	0.00376
19.1164	0.00249
19.1944	0.00155
19.2724	0.000658731
19.3505	-0.000301893
19.4285	-0.00149
19.5065	-0.00284
19.5845	-0.0046
19.6626	-0.00557
19.7406	-0.00642
19.8186	-0.00757
19.8966	-0.00928

## Sheet: Figure 1e
Figure1e
Profile	Thickness
0	0.8692
0.07808	0.8746
0.15616	0.8689
0.23424	0.85401
0.31232	0.82666
0.3904	0.80762
0.46848	0.80544
0.54656	0.81416
0.62464	0.82074
0.70272	0.80701
0.7808	0.77955
0.85888	0.74439
0.93697	0.72208
1.01505	0.7131
1.09313	0.69407
1.17121	0.65973
1.24929	0.61808
1.32737	0.58134
1.40545	0.54961
1.48353	0.51088
1.56161	0.49338
1.63969	0.52626
1.71777	0.58319
1.79585	0.64066
1.87393	0.67762
1.95201	0.71493
2.03009	0.75166
2.10817	0.76376
2.18625	0.75771
2.26433	0.73196
2.34241	0.68894
2.42049	0.66004
2.49857	0.63497
2.57665	0.59667
2.65474	0.55562
2.73282	0.51789
2.8109	0.47466
2.88898	0.43358
2.96706	0.43465
3.04514	0.46598
3.12322	0.48848
3.2013	0.50007
3.27938	0.51792
3.35746	0.55622
3.43554	0.60396
3.51362	0.64832
3.5917	0.6881
3.66978	0.70889
3.74786	0.70746
3.82594	0.70024
3.90402	0.69675
3.9821	0.69302
4.06018	0.6822
4.13826	0.66278
4.21634	0.63269
4.29442	0.58528
4.37251	0.53396
4.45059	0.48093
4.52867	0.42843
4.60675	0.39813
4.68483	0.40329
4.76291	0.43737
4.84099	0.469
4.91907	0.48973
4.99715	0.50581
5.07523	0.52075
5.15331	0.53019
5.23139	0.54165
5.30947	0.55566
5.38755	0.57757
5.46563	0.60223
5.54371	0.61811
5.62179	0.62678
5.69987	0.64835
5.77795	0.66443
5.85603	0.66663
5.93411	0.64966
6.01219	0.63127
6.09028	0.618
6.16836	0.59483
6.24644	0.57256
6.32452	0.57099
6.4026	0.57821
6.48068	0.56675
6.55876	0.53342
6.63684	0.48409
6.71492	0.42639
6.793	0.36936
6.87108	0.32873
6.94916	0.29785
7.02724	0.28002
7.10532	0.27779
7.1834	0.29272
7.26148	0.32845
7.33956	0.35506
7.41764	0.39815
7.49572	0.45877
7.5738	0.53354
7.65188	0.59791
7.72996	0.6354
7.80804	0.68465
7.88613	0.74401
7.96421	0.76455
8.04229	0.75555
8.12037	0.72736
8.19845	0.7137
8.27653	0.72197
8.35461	0.74008
8.43269	0.77005
8.51077	0.78832
8.58885	0.78456
8.66693	0.77229
8.74501	0.7548
8.82309	0.72939
8.90117	0.71453
8.97925	0.69846
9.05733	0.6625
9.13541	0.63802
9.21349	0.65687
9.29157	0.67741
9.36965	0.68018
9.44773	0.65118
9.52581	0.6079
9.6039	0.56279
9.68198	0.50716
9.76006	0.44904
9.83814	0.40115
9.91622	0.37191
9.9943	0.33622
10.0724	0.29049
10.1505	0.24322
10.2285	0.19595
10.3066	0.14876
10.3847	0.10266
10.4628	0.05954
10.5409	0.03222
10.6189	0.0244
10.697	0.02434
10.7751	0.02591
10.8532	0.02478
10.9313	0.02409
11.0093	0.02428
11.0874	0.02371
11.1655	0.02353
11.2436	0.02417
11.3217	0.02411
11.3997	0.02349
11.4778	0.02293
11.5559	0.02241
11.634	0.02257
11.7121	0.02463
11.7902	0.0229
11.8682	0.02104
11.9463	0.02074
12.0244	0.02052
12.1025	0.02044
12.1806	0.02021
12.2586	0.01907
12.3367	0.01718
12.4148	0.01596
12.4929	0.01717
12.5709	0.01782
12.649	0.01758
12.7271	0.01579
12.8052	0.01474
12.8833	0.0147
12.9614	0.01505
13.0394	0.01487
13.1175	0.01449
13.1956	0.01448
13.2737	0.01456
13.3518	0.01408
13.4298	0.01464
13.5079	0.01575
13.586	0.01769
13.6641	0.01943
13.7422	0.02072
13.8202	0.02253
13.8983	0.02342
13.9764	0.02193
14.0545	0.01996
14.1326	0.01877
14.2106	0.0186
14.2887	0.0191
14.3668	0.01806
14.4449	0.01718
14.523	0.01687
14.601	0.01658
14.6791	0.01647
14.7572	0.0168
14.8353	0.0178
14.9134	0.01702
14.9915	0.01532
15.0695	0.01468
15.1476	0.01486
15.2257	0.01642
15.3038	0.01783
15.3819	0.01693
15.4599	0.01638
15.538	0.01645
15.6161	0.01619
15.6942	0.01652
15.7722	0.01745
15.8503	0.01791
15.9284	0.01841
16.0065	0.01916
16.0846	0.01938
16.1626	0.01875
16.2407	0.02086
16.3188	0.02056
16.3969	0.01865
16.475	0.01853
16.5531	0.02181
16.6311	0.02117
16.7092	0.01751
16.7873	0.01582
16.8654	0.01502
16.9435	0.01465
17.0215	0.01491
17.0996	0.01453
17.1777	0.01451
17.2558	0.01488
17.3339	0.01459
17.4119	0.01406
17.49	0.01425
17.5681	0.01402
17.6462	0.01372
17.7243	0.01427
17.8023	0.01496
17.8804	0.01501
17.9585	0.01565
18.0366	0.01623
18.1147	0.01692
18.1928	0.01749
18.2708	0.01723
18.3489	0.01689
18.427	0.01718
18.5051	0.01785
18.5831	0.01764
18.6612	0.0162
18.7393	0.01583
18.8174	0.01653
18.8955	0.02093
18.9735	0.02306
19.0516	0.01999
19.1297	0.01792
19.2078	0.01819
19.2859	0.02154
19.3639	0.0226
19.442	0.01967
19.5201	0.01676
19.5982	0.01649
19.6763	0.01726
19.7543	0.0178
19.8324	0.01839
19.9105	0.01839

## Sheet: Figure 1f
Figure1f
Profile	Thickness
0	1.25929
0.07827	1.22185
0.15655	1.18245
0.23482	1.13959
0.31309	1.08273
0.39136	1.02997
0.46964	1.01584
0.54791	1.02183
0.62618	1.02923
0.70446	1.0351
0.78273	1.04547
0.861	1.01653
0.93927	0.95646
1.01755	0.89444
1.09582	0.8383
1.17409	0.81246
1.25237	0.80869
1.33064	0.81149
1.40891	0.79961
1.48718	0.79413
1.56546	0.80859
1.64373	0.80745
1.722	0.77979
1.80028	0.76578
1.87855	0.77145
1.95682	0.79197
2.03509	0.80517
2.11337	0.80855
2.19164	0.79902
2.26991	0.77003
2.34819	0.73566
2.42646	0.77478
2.50473	0.86018
2.583	0.94274
2.66128	1.02407
2.73955	1.0871
2.81782	1.12661
2.8961	1.14055
2.97437	1.14951
3.05264	1.19949
3.13091	1.25472
3.20919	1.29077
3.28746	1.29768
3.36573	1.27285
3.44401	1.19775
3.52228	1.12199
3.60055	1.0567
3.67882	1.01753
3.7571	1.04501
3.83537	1.07594
3.91364	1.0505
3.99192	1.03766
4.07019	0.99665
4.14846	0.93356
4.22673	0.86265
4.30501	0.79141
4.38328	0.72736
4.46155	0.67191
4.53983	0.62152
4.6181	0.57293
4.69637	0.5237
4.77464	0.47241
4.85292	0.42045
4.93119	0.37041
5.00946	0.32545
5.08774	0.28672
5.16601	0.25319
5.24428	0.22391
5.32255	0.20264
5.40083	0.19712
5.4791	0.24611
5.55737	0.31761
5.63565	0.36358
5.71392	0.3998
5.79219	0.48164
5.87046	0.56845
5.94874	0.63536
6.02701	0.66626
6.10528	0.68909
6.18356	0.70533
6.26183	0.71606
6.3401	0.73413
6.41837	0.75563
6.49665	0.80428
6.57492	0.8576
6.65319	0.9044
6.73147	0.96336
6.80974	1.01112
6.88801	1.04247
6.96628	1.06915
7.04456	1.09982
7.12283	1.11566
7.2011	1.09655
7.27938	1.05414
7.35765	1.00145
7.43592	0.9354
7.51419	0.86276
7.59247	0.78834
7.67074	0.72052
7.74901	0.66153
7.82729	0.60791
7.90556	0.556
7.98383	0.5028
8.0621	0.45136
8.14038	0.44922
8.21865	0.52046
8.29692	0.57013
8.3752	0.58201
8.45347	0.57566
8.53174	0.53324
8.61001	0.49761
8.68829	0.50797
8.76656	0.5486
8.84483	0.59515
8.92311	0.65086
9.00138	0.69159
9.07965	0.70406
9.15792	0.71854
9.2362	0.74589
9.31447	0.75471
9.39274	0.78398
9.47102	0.79016
9.54929	0.79544
9.62756	0.79982
9.70583	0.80004
9.78411	0.78943
9.86238	0.75709
9.94065	0.70368
10.0189	0.64349
10.0972	0.58564
10.1755	0.53221
10.2537	0.48159
10.332	0.43238
10.4103	0.38619
10.4886	0.34158
10.5668	0.2913
10.6451	0.2425
10.7234	0.19885
10.8017	0.16016
10.8799	0.12448
10.9582	0.08901
11.0365	0.04922
11.1148	0.00614
11.193	0.00273
11.2713	0.00128
11.3496	0.00143
11.4278	-0.000839602
11.5061	-0.00226
11.5844	-0.00139
11.6627	0.00325
11.7409	0.00605
11.8192	0.00512
11.8975	0.00277
11.9757	-0.00278
12.054	-0.00303
12.1323	0.00114
12.2106	-0.00211
12.2888	-0.0038
12.3671	-0.00498
12.4454	0.00146
12.5237	0.00569
12.6019	-0.00591
12.6802	-0.01143
12.7585	-0.01297
12.8368	-0.0131
12.915	-0.01295
12.9933	-0.01293
13.0716	-0.01123
13.1498	-0.0129
13.2281	-0.01409
13.3064	-0.01495
13.3847	-0.01597
13.4629	-0.01524
13.5412	-0.01298
13.6195	-0.00977
13.6977	-0.00794
13.776	-0.00643
13.8543	-0.00739
13.9326	-0.01154
14.0108	-0.01222
14.0891	-0.01119
14.1674	-0.01279
14.2457	-0.01457
14.3239	-0.01455
14.4022	-0.01498
14.4805	-0.01573
14.5587	-0.01585
14.637	-0.01444
14.7153	-0.00933
14.7936	-0.00388
14.8718	-0.01037
14.9501	-0.01596
15.0284	-0.01472
15.1067	-0.00902
15.1849	-0.00614
15.2632	-0.0061
15.3415	-0.01036
15.4198	-0.01913
15.498	-0.02125
15.5763	-0.0217
15.6546	-0.0222
15.7328	-0.02262
15.8111	-0.02218
15.8894	-0.01934
15.9677	-0.01662
16.0459	-0.01708
16.1242	-0.01492
16.2025	-0.00746
16.2808	-0.01449
16.359	-0.02499
16.4373	-0.02684
16.5156	-0.02581
16.5938	-0.02316
16.6721	-0.02267
16.7504	-0.0232
16.8287	-0.0213
16.9069	-0.01777
16.9852	-0.01959
17.0635	-0.01835
17.1418	-0.02121
17.22	-0.02326
17.2983	-0.01801
17.3766	-0.01898
17.4549	-0.02683
17.5331	-0.0278
17.6114	-0.02714
17.6897	-0.02579
17.7679	-0.02179
17.8462	-0.02431
17.9245	-0.02711
18.0028	-0.02681
18.081	-0.02576
18.1593	-0.02484
18.2376	-0.02487
18.3159	-0.02481
18.3941	-0.02452
18.4724	-0.02395
18.5507	-0.02358
18.6289	-0.0232
18.7072	-0.02324
18.7855	-0.02292
18.8638	-0.02189
18.942	-0.02188
19.0203	-0.02247
19.0986	-0.02163
19.1769	-0.02066
19.2551	-0.02037
19.3334	-0.02028
19.4117	-0.02147
19.4899	-0.02112
19.5682	-0.01876
19.6465	-0.0168
19.7248	-0.01592
19.803	-0.0177
19.8813	-0.01683

## Sheet: Figure 1g
Figure1g
Potential	Thickness	Error ±
-0.55	0.1011	0.00699
-0.7	0.159	0.0179
-1	0.332	0.045
-1.2	0.62	0.063
-1.25	0.786	0.075

## Sheet: Figure 3a
Figure 3a		H2	Error ±	CH4	Error ±	CO	Error ±	C2H4	Error ±
	Cu	52.82	9.87	11.83	4.72	9.39	1.37	6.14	2.78
	Cu-1	54.38	1.24	13.93	1.78	7.09	0.27	5.09	0.09
	Cu-2	46.13	0.42	22.3	0.91	6.83	0.88	9.01	0.3
	Cu-3	48.21	8.73	11.3	7.02	4.4	2.35	16.22	5.53
	Cu-4	36.58	5.94	3.52	3.11	5.91	4.44	28.95	3.36
	Cu-5	24.66	1.46	2.53	0.21	0	0	46.14	5.37

## Sheet: Figure 3b
Figure 3b		Jgeo	Error ±	JECSA	Error ±
	Cu	0.29102	0.01374	0.11503	0.00543
	Cu-1	0.33711	0.006	0.1485	0.00264
	Cu-2	0.51067	0.00465	0.24088	0.00219
	Cu-3	0.27007	0.01896	0.15088	0.0092
	Cu-4	0.07462	0.00232	0.04495	0.0014
	Cu-5	0.04731	9.93531e-05	0.02867	6.0214e-05

## Sheet: Figure 3c
Figure 3c		Jgeo	Error ±	JECSA	Error ±
	Cu	0.15104	0.0042	0.0597	0.00166
	Cu-1	0.12318	0.00011086	0.05426	4.88371e-05
	Cu-2	0.20633	0.000618987	0.09733	0.000291975
	Cu-3	0.38766	0.02144	0.21657	0.01041
	Cu-4	0.61374	0.02062	0.36972	0.01242
	Cu-5	0.86282	0.04633	0.52292	0.02808

## Sheet: Figure 3d
Figrue 3d		Jgeo	Error ±	JECSA	Error ±
	Cu	1.29937	0.12825	0.51359	0.05069
	Cu-1	1.316	0.01632	0.57973	0.00719
	Cu-2	1.05638	0.00444	0.49829	0.00209
	Cu-3	1.15222	0.10059	0.6437	0.04883
	Cu-4	0.7755	0.04606	0.46717	0.02775
	Cu-5	0.46114	0.00673	0.27948	0.00408

[truncated: 7 more sheets: Figure 3e, Figure 4a, Figure 4b, Figure 5a, Figure 5b, Figure 6a, Figure 6b]
